# Supplementary material for: Patterns and rates of abdominal lymphatic metastasis following esophageal carcinoma
Source: PLoS One. 2017 Oct 10;12(10):e0185424. doi: 10.1371/journal.pone.0185424 (PMC5634562; doi:10.1371/journal.pone.0185424)
Supplement: S1 File — (XLS) [file pone.0185424.s001.xls]

## Sheet: Sheet1
Gender	Age	Tumor site（Upper2，Mid3，Lower4）	intravascular cancer embo（yes1，no0）	Number of lymph node metastasis in cervical	lymph node metastasis in cervical（no.0，yes1）	Number of lymph node metastasis in Mediastinum	lymph node metastasis in Mediastinum（no.0，yes1）	Number of lymph nodes removed by abdominal dissection	Number of lymph nodes removed by abdominal dissection in level 1-7	lymph nodes removed by abdominal dissection in level 1-7（no.0，yes1）	Number of lymph nodes removed by abdominal dissection in level 8-16	lymph nodes removed by abdominal dissection in level 8-16（no.0，yes1）	number of lymph node metastases in the abdomen	lymph node metastases in the abdomen（no.0，yes1）	Total number of lymph node dissection	Total lymph node metastasis	Total lymph node metastasis（no.0，yes1）	N stage	T stage	T stage(T1\2=1，T3\4=2)	Adjuvant therapy（no 0,radio 1，chemo2，radiochemo3）	Adjuvant chemotherapy（no.0，yes1）	Primary metastasis celiac lymph node 1, other local lymph nodes 2, distant 3, other local lymph nodes plus distant 4	metastasis celiac lymph node level 8,9,13,16a1,a2=1,other=2	7Left gastric	8Common hepatic	9celiac artery	10splenic hilar	11proximal splenic artery	12 hepato-duodenal ligament	13 the posterior surface of the pancreatic head	14along the superior mesenteric vein	16A1	16A2	16B1	16B2	Death no=1,yes=2	censor(yes=1 no=0)
1	56	3	0	0	0	0	0	16	2	1	3	1	5	1	21	2	1	1	3	2	0	0	1	1	0	0	1	0	0	0	0	0	0	0	0	0	2	0
1	44	3	0	0	0	0	0	0	0	0	0	0	0	0	4	0	0	0	2	1	0	0	3	1	0	0	0	0	1	0	0	0	0	1	0	0	1	1
1	57	4	0	0	0	1	1	0	0	0	0	0	0	0	5	1	1	1	4	2	2	1	1	1	0	0	0	0	0	0	0	0	0	1	0	0	2	0
1	54	3	0	0	0	1	1	12	0	0	0	0	0	0	41	11	1	3	3	2	2	1	2	1	0	0	0	0	1	0	0	0	0	1	0	0	1	1
1	49	3	1	0	0	1	1	4	0	0	0	0	0	0	10	1	1	1	2	1	2	1	3	2	0	0	0	0	0	0	0	0	0	0	0	0	1	1
1	53	3	0	0	0	0	0	3	0	0	0	0	0	0	12	0	0	0	3	2	0	0	2	1	0	0	0	0	0	0	1	0	1	1	0	0	1	1
1	61	3	0	0	0	3	1	0	0	0	0	0	0	0	14	3	1	2	4	2	3	1	1	1	1	1	1	0	0	0	0	0	0	1	1	0	1	1
1	51	4	0	0	0	0	0	0	0	0	0	0	0	0	8	0	0	0	2	1	2	1	4	1	0	0	0	0	0	0	0	0	0	1	0	0	1	1
1	68	3	0	0	0	0	0	10	0	0	0	0	0	0	19	0	0	0	3	2	0	0	4	2	0	0	0	0	0	0	0	0	0	0	0	0	2	0
1	48	4	0	0	0	1	1	8	6	1	0	0	6	1	21	7	1	3	4	2	2	1	2	1	0	0	0	0	0	0	0	0	0	1	0	0	2	0
1	54	3	1	1	1	0	0	16	11	1	0	0	11	1	30	12	1	3	2	1	3	1	3	1	0	0	0	0	0	0	0	0	0	1	0	0	2	0
1	52	4	0	0	0	0	0	17	6	1	0	0	6	1	26	6	1	2	3	2	2	1	1	1	0	0	0	0	0	0	0	0	0	1	0	0	2	0
1	56	3	0	0	0	0	0	2	1	1	0	0	1	1	14	1	1	1	2	1	2	1	1	1	0	1	1	0	0	0	1	0	1	1	1	0	2	0
1	37	3	1	6	1	0	0	8	0	0	0	0	0	0	42	6	1	2	1	1	0	0	1	2	0	0	0	1	0	0	0	0	0	0	0	0	2	0
1	54	3	0	0	0	0	0	9	0	0	0	0	0	0	23	0	0	0	3	2	2	1	1	1	0	0	0	0	0	0	0	0	0	1	0	0	2	0
1	51	3	0	0	0	1	1	10	2	1	0	0	2	1	26	3	1	2	3	2	3	1	1	1	0	0	0	0	0	0	1	0	1	1	0	0	2	0
1	39	3	0	0	0	0	0	3	0	0	0	0	0	0	37	0	0	0	2	1	1	0	1	1	0	0	0	0	0	0	0	0	1	1	0	0	2	0
1	43	3	0	0	0	0	0	2	1	1	0	0	1	1	4	1	1	1	3	2	2	1	4	1	0	1	0	0	0	0	0	0	0	0	0	0	1	1
1	59	3	0	1	1	1	1	7	0	0	0	0	0	0	36	2	1	1	2	1	1	0	2	1	0	0	0	0	0	0	0	0	0	0	0	0	2	0
1	58	3	0	0	0	4	1	45	2	1	4	1	6	1	76	10	1	3	4	2	2	1	2	1	0	0	1	0	0	0	0	0	1	1	0	0	2	0
2	42	4	0	1	1	1	1	7	1	1	0	0	1	1	18	3	1	2	3	2	2	1	3	2	0	0	0	0	0	0	0	0	0	0	0	0	2	0
1	64	3	0	0	0	0	0	9	0	0	0	0	0	0	17	0	0	0	2	1	2	1	1	1	0	0	0	0	0	0	0	0	0	0	0	0	2	0
1	44	2	1	0	0	0	0	1	1	1	0	0	1	1	11	1	1	1	3	2	0	0	3	1	0	0	0	0	0	0	1	0	0	0	0	0	2	0
1	46	4	0	0	0	0	0	21	1	1	0	0	1	1	23	2	1	1	3	2	0	0	2	1	0	1	0	0	0	0	1	0	1	1	0	0	2	0
1	58	3	0	1	1	1	1	3	0	0	0	0	0	1	49	7	1	3	3	2	3	1	1	1	0	0	0	0	0	0	1	0	1	1	0	0	2	0
2	61	3	0	0	0	3	1	15	1	1	2	1	3	1	36	6	1	2	3	2	0	0	1	1	0	0	0	0	0	0	0	0	0	1	0	0	2	0
2	41	3	1	1	1	1	1	3	0	0	0	0	0	0	12	2	1	1	3	2	2	1	3	1	0	0	0	0	0	0	0	0	0	1	0	0	2	0
1	62	3	0	1	1	1	1	17	2	1	0	0	2	1	30	8	1	3	3	2	3	1	3	1	0	0	0	0	0	0	1	0	1	1	0	0	2	0
1	50	3	0	0	0	0	0	2	0	0	0	0	0	0	2	0	0	0	3	2	3	1	3	1	0	0	0	0	0	0	0	0	0	0	0	0	2	0
1	50	3	0	4	1	2	1	10	0	0	0	0	0	0	54	7	1	3	2	1	3	1	3	1	1	0	1	0	0	1	1	0	1	1	1	0	1	1
1	57	4	0	0	0	0	0	5	2	1	0	0	2	1	7	2	1	1	4	2	3	1	2	1	0	0	0	0	0	1	1	0	0	1	0	0	1	0
1	55	3	0	4	1	5	1	9	0	0	0	0	0	0	47	9	1	3	3	2	0	0	1	1	0	0	0	0	0	0	0	0	0	0	0	0	2	0
1	60	4	1	0	0	4	1	22	10	1	4	1	14	1	28	21	1	3	1	1	0	0	1	1	0	0	0	0	0	0	0	0	0	1	0	0	1	1
1	51	3	1	6	1	10	1	10	2	1	0	0	2	1	39	18	1	3	3	2	3	1	3	1	0	0	0	0	0	0	0	0	1	1	0	0	1	1
1	44	4	0	0	0	0	0	8	0	0	0	0	0	0	26	0	0	0	3	2	0	0	3	1	0	0	0	0	0	0	0	0	0	1	0	0	1	0
1	52	4	0	0	0	1	1	2	1	1	0	0	1	1	4	2	1	1	3	2	0	0	4	1	0	0	1	0	0	0	1	0	1	1	0	0	2	0
1	54	3	0	0	0	0	0	0	0	0	0	0	0	0	4	0	0	0	3	2	2	1	2	1	0	0	0	0	0	0	0	0	1	0	0	0	1	1
2	38	4	0	0	0	1	1	4	1	1	0	0	1	1	30	2	1	1	3	2	0	0	1	1	1	1	1	0	0	0	1	0	0	0	0	0	2	0
1	59	3	0	0	0	0	0	10	0	0	0	0	0	0	17	0	0	0	3	2	3	1	1	1	0	0	0	0	0	0	0	0	0	0	1	0	1	0
1	51	4	0	1	1	0	0	7	5	1	0	0	5	1	32	8	1	3	2	1	3	1	3	1	1	1	1	0	0	0	1	1	0	0	0	0	2	0
1	52	4	0	1	1	2	1	32	6	1	1	1	7	1	44	11	1	3	3	2	0	0	1	1	0	0	1	0	0	0	0	0	0	1	0	0	2	0
1	52	3	1	1	1	2	1	12	4	1	0	0	4	1	34	11	1	3	3	2	2	1	1	1	0	0	1	0	0	0	0	0	1	0	0	0	2	0
1	56	3	1	2	1	0	0	8	5	1	0	0	5	1	29	7	1	3	2	1	3	1	3	1	0	1	1	0	0	0	1	0	1	1	0	0	2	0
1	55	3	1	0	0	4	1	3	1	1	0	0	1	1	19	5	1	2	4	2	3	1	2	1	0	1	1	0	0	0	1	0	1	0	0	0	1	1
1	62	3	0	1	1	0	0	12	0	0	0	0	0	0	24	1	1	1	2	1	0	0	1	2	0	0	0	0	0	0	0	0	0	0	0	0	2	0
1	55	3	1	1	1	0	0	10	4	1	0	0	4	1	22	12	1	3	3	2	2	1	2	1	0	1	1	0	0	0	0	0	0	1	0	0	2	0
2	58	3	0	0	0	2	1	12	2	1	0	0	2	1	31	4	1	2	2	1	0	0	1	1	0	1	1	0	0	0	1	0	1	1	0	0	2	0
1	47	3	0	6	1	13	1	5	2	1	0	0	2	1	37	23	1	3	4	2	2	1	3	1	0	1	1	0	0	0	1	0	1	0	0	0	1	1
1	72	3	0	0	0	0	0	13	3	1	0	0	3	1	22	3	1	2	4	2	0	0	3	1	0	1	1	0	0	0	1	0	1	1	0	0	2	0
1	50	3	0	0	0	0	0	0	0	0	0	0	0	0	14	0	0	0	3	2	0	0	2	1	0	0	0	0	0	0	0	0	0	1	0	0	1	1
1	51	4	1	6	1	9	1	24	2	1	0	0	2	1	51	23	1	3	4	2	3	1	2	1	0	0	1	0	0	0	1	0	1	0	0	0	1	1
1	59	4	0	0	0	0	0	1	1	1	0	0	1	1	6	1	1	1	1	1	2	1	2	1	0	0	0	0	0	0	0	0	0	1	0	0	1	0
1	58	3	0	1	1	0	0	0	0	0	0	0	0	0	5	1	1	1	3	2	2	1	1	2	0	0	0	0	0	0	0	0	0	0	0	0	2	0
1	51	3	0	0	0	0	0	14	0	0	0	0	0	0	35	0	0	0	3	2	2	1	3	1	0	1	1	0	0	0	1	1	1	1	0	0	2	0
1	56	3	0	1	1	0	0	15	2	1	0	0	2	1	44	3	1	2	4	2	0	0	1	1	0	0	1	0	0	0	0	0	0	1	0	0	2	0
1	44	4	0	7	1	0	0	20	7	1	6	1	13	1	33	20	1	3	2	1	2	1	1	1	0	0	0	0	0	0	0	0	0	1	0	0	1	1
1	50	3	0	0	0	0	0	13	0	0	0	0	0	0	24	0	0	0	2	1	2	1	3	1	0	0	0	0	0	0	0	0	1	0	0	0	1	1
1	46	4	0	0	0	0	0	7	0	0	0	0	0	0	19	0	0	0	3	2	0	0	1	1	0	0	0	0	0	0	1	0	1	0	0	0	1	0
1	52	4	1	0	0	0	0	6	1	1	0	0	1	1	15	1	1	1	4	2	3	1	1	1	0	0	0	0	0	0	0	0	1	0	0	0	2	0
1	56	4	0	0	0	0	0	11	4	1	0	0	4	1	27	10	1	3	1	1	2	1	1	1	0	0	1	0	0	0	0	0	0	0	0	0	1	1
1	64	3	0	2	1	1	1	7	1	1	0	0	1	1	22	7	1	3	3	2	0	0	4	1	0	1	1	0	1	0	1	0	1	1	0	0	2	0
1	50	3	0	0	0	1	1	18	2	1	0	0	2	1	28	3	1	2	3	2	3	1	1	1	0	0	0	0	0	1	0	0	1	1	0	0	1	1
1	71	3	1	2	1	3	1	3	0	0	0	0	0	0	34	5	1	2	2	1	2	1	3	2	0	0	0	0	0	0	0	0	0	0	0	0	2	0
1	47	3	0	0	0	3	1	6	3	1	0	0	3	1	12	6	1	2	4	2	2	1	2	1	0	1	1	0	0	0	0	0	0	0	0	0	1	1
1	54	3	1	2	1	4	1	23	6	1	1	1	7	1	44	14	1	3	1	1	2	1	4	1	0	0	0	0	0	0	0	0	0	1	0	0	2	0
1	49	4	0	0	0	3	1	12	8	1	0	0	8	1	16	11	1	3	3	2	2	1	1	1	0	0	0	0	0	0	0	0	1	0	0	0	1	0
1	63	3	0	2	1	7	1	13	3	1	3	1	6	1	27	17	1	3	4	2	0	0	4	1	0	0	0	0	0	0	0	0	0	0	0	0	2	0
1	64	3	0	0	0	2	1	14	3	1	0	0	3	1	54	5	1	2	3	2	2	1	2	1	0	0	0	0	0	0	0	0	1	0	0	0	1	1
1	64	4	0	0	0	0	0	20	4	1	2	1	6	1	23	6	1	2	4	2	2	1	1	1	0	0	0	0	0	0	1	0	1	1	0	0	1	1
1	67	4	0	0	0	0	0	0	0	0	0	0	0	0	33	0	0	0	2	1	0	0	2	2	0	0	0	0	0	0	0	0	0	0	0	0	1	0
2	56	3	1	3	1	3	1	11	0	0	0	0	0	0	31	5	1	2	3	2	3	1	1	1	0	0	0	0	0	0	0	0	0	1	0	0	1	1
1	62	3	1	1	1	7	1	6	0	0	1	1	1	1	20	11	1	3	2	1	3	1	4	1	0	1	1	0	0	0	0	0	1	0	0	0	1	1
1	59	4	0	0	0	0	0	22	1	1	0	0	1	1	22	1	1	1	4	2	2	1	2	1	0	0	0	0	0	0	1	0	1	0	0	0	2	0
1	55	3	0	0	0	0	0	0	0	0	0	0	0	0	18	0	0	0	3	2	2	1	2	1	0	0	0	0	0	0	0	0	0	1	0	0	1	1
1	57	4	0	0	0	0	0	5	3	1	0	0	3	1	26	3	1	2	2	1	2	1	2	1	0	0	0	0	0	0	0	0	1	0	0	0	2	0
1	41	2	0	6	1	10	1	16	11	1	0	0	11	1	40	29	1	3	3	2	2	1	4	1	0	0	1	0	0	0	0	0	1	1	0	0	1	1
1	57	3	1	0	0	0	0	5	0	0	0	0	0	0	20	0	0	0	2	1	2	1	1	1	0	0	0	0	0	0	0	0	0	1	0	0	1	0
1	38	3	0	0	0	0	0	3	0	0	0	0	0	0	25	0	0	0	3	2	0	0	2	1	0	0	0	0	0	0	1	0	1	1	0	0	1	0
1	63	3	0	0	0	1	1	16	0	0	0	0	0	0	41	3	1	2	3	2	0	0	2	1	0	0	0	0	0	0	0	0	0	1	0	0	1	0
1	55	3	1	3	1	0	0	10	0	0	0	0	0	0	44	3	1	2	3	2	0	0	4	1	0	0	0	0	0	0	0	0	0	1	0	0	1	1
1	45	3	0	5	1	1	1	9	1	1	0	0	1	1	45	7	1	3	3	2	2	1	2	1	0	0	0	0	0	0	0	0	1	1	0	0	1	1
1	45	4	0	0	0	0	0	17	7	1	3	1	10	1	30	11	1	3	4	2	2	1	1	1	0	1	1	0	0	0	1	0	1	1	0	0	2	0
1	60	3	0	0	0	0	0	27	13	1	1	1	14	1	53	19	1	3	3	2	3	1	1	1	0	0	0	0	0	0	0	0	0	1	0	0	1	1
1	54	3	0	14	1	7	1	19	1	1	0	0	1	1	55	35	1	3	2	1	0	0	3	1	0	0	1	0	0	0	0	0	0	0	0	0	1	1
1	49	3	0	0	0	1	1	13	0	0	0	0	0	0	22	1	1	1	2	1	2	1	1	1	0	0	0	0	0	0	1	0	1	0	0	0	1	0
2	59	4	1	4	1	2	1	6	3	1	0	0	3	1	25	15	1	3	3	2	2	1	2	1	0	1	1	0	0	0	1	0	1	0	0	0	1	1
1	56	3	0	0	0	0	0	8	1	1	0	0	1	1	41	1	1	1	3	2	2	1	1	1	0	1	1	0	1	0	1	0	1	1	0	0	2	0
1	53	3	0	0	0	0	0	19	3	1	0	0	3	1	47	12	1	3	3	2	3	1	1	1	0	0	1	0	0	0	1	0	1	1	0	0	1	1
1	50	3	0	0	0	0	0	8	0	0	0	0	0	0	22	0	0	0	1	1	0	0	4	1	0	0	0	0	0	0	0	0	1	0	0	0	1	1
2	64	3	1	3	1	1	1	22	2	1	0	0	2	1	33	12	1	3	3	2	2	1	1	1	0	0	1	0	0	0	1	0	1	1	0	0	2	0
1	63	4	0	0	0	0	0	14	3	1	0	0	3	1	21	3	1	2	3	2	2	1	1	1	0	0	0	0	0	0	0	0	0	0	0	1	1	1
1	57	3	0	0	0	1	1	6	2	1	0	0	2	1	15	3	1	2	2	1	0	0	4	1	0	1	0	0	0	0	0	0	0	1	0	0	2	0
1	62	4	0	0	0	0	0	17	1	1	0	0	1	1	31	2	1	1	1	1	2	1	2	1	0	1	1	0	0	0	0	0	0	1	0	0	2	0
1	57	2	1	0	0	3	1	10	0	0	0	0	0	0	30	3	1	2	3	2	2	1	2	1	0	0	0	0	0	0	1	0	0	0	0	0	1	0
1	57	3	1	1	1	0	0	8	4	1	0	0	4	1	15	5	1	2	3	2	2	1	1	2	0	0	0	0	0	0	0	0	0	0	0	0	2	0
1	58	3	0	4	1	0	0	6	1	1	0	0	1	1	43	5	1	2	3	2	3	1	1	2	0	0	0	0	0	0	0	0	0	0	0	0	2	0
1	54	3	0	5	1	3	1	28	5	1	1	1	6	1	61	16	1	3	2	1	2	1	3	1	0	1	1	0	0	0	1	0	0	1	0	0	2	0
1	49	4	1	0	0	0	0	8	2	1	0	0	2	1	11	3	1	2	1	1	3	1	1	1	0	0	1	0	0	0	0	0	0	1	0	0	2	0
1	46	4	1	0	0	1	1	5	3	1	0	0	3	1	12	4	1	2	3	2	2	1	3	1	0	1	1	0	0	0	1	0	1	1	0	0	1	1
1	54	3	1	4	1	8	1	3	1	1	0	0	1	1	38	13	1	3	3	2	2	1	1	1	0	0	0	1	0	0	0	0	0	1	0	0	1	1
1	67	3	0	2	1	0	0	8	1	1	0	0	1	1	14	3	1	2	3	2	3	1	1	1	0	1	1	0	0	0	1	0	0	1	1	0	1	1
1	55	3	1	0	0	0	0	8	2	1	0	0	2	1	23	3	1	2	2	1	2	1	1	1	0	0	0	0	0	0	1	0	1	1	0	0	2	0
2	40	4	1	2	1	0	0	15	3	1	0	0	3	1	33	5	1	2	3	2	2	1	3	1	0	0	1	0	0	0	1	0	1	1	0	0	1	1
1	55	4	1	1	1	0	0	9	2	1	2	1	4	1	12	6	1	2	2	1	2	1	1	1	0	0	1	0	0	0	0	0	1	0	0	0	2	0
1	49	2	0	6	1	3	1	14	2	1	8	1	10	1	30	19	1	3	3	2	0	0	4	1	0	1	1	0	0	0	0	1	0	0	0	0	2	0
1	62	4	0	0	0	0	0	6	2	1	0	0	2	1	10	2	1	1	3	2	2	1	3	1	0	0	0	0	0	0	0	0	1	1	0	0	2	0
1	62	4	0	1	1	1	1	22	2	1	0	0	2	1	49	2	1	1	3	2	2	1	2	1	0	0	1	0	0	0	0	0	1	1	0	0	2	0
1	52	3	0	9	1	2	1	5	2	1	0	0	2	1	20	11	1	3	2	1	3	1	4	1	0	0	0	0	0	1	0	0	1	1	0	0	1	0
1	45	4	0	0	0	4	1	28	0	0	0	0	0	0	54	4	1	2	3	2	3	1	4	1	0	0	0	0	0	0	0	0	0	1	0	0	2	0
1	53	4	1	0	0	2	1	12	6	1	1	1	7	1	33	7	1	3	3	2	2	1	4	1	0	0	0	0	0	0	0	0	0	1	0	0	1	0
1	35	3	0	0	0	0	0	6	4	1	0	0	4	1	9	4	1	2	3	2	2	1	3	1	0	0	1	0	0	0	0	0	0	1	0	0	2	0
1	50	3	0	0	0	0	0	19	3	1	0	0	3	1	33	6	1	2	2	1	2	1	2	1	0	0	1	0	0	0	1	0	1	1	0	0	2	0
1	49	3	0	1	1	2	1	13	3	1	7	1	10	1	33	14	1	3	3	2	2	1	4	1	0	0	0	0	0	0	0	0	1	0	0	0	1	1
1	58	4	1	1	1	0	0	9	4	1	1	1	5	1	20	6	1	2	3	2	0	0	2	1	0	0	0	0	1	0	0	1	1	1	0	0	1	1
2	54	4	0	0	0	0	0	17	0	0	0	0	0	0	44	0	0	0	1	1	0	0	1	1	1	1	0	0	0	0	1	0	0	1	0	0	1	0
1	42	3	1	0	0	1	1	7	2	1	0	0	2	1	14	3	1	2	3	2	0	0	4	1	0	0	0	0	0	0	0	0	0	1	1	0	2	0
1	65	2	0	8	1	4	1	19	1	1	0	0	1	1	46	16	1	3	2	1	2	1	2	1	0	0	0	0	0	0	0	0	1	1	0	0	2	0
1	65	4	0	0	0	1	1	14	2	1	0	0	2	1	16	3	1	2	3	2	2	1	3	1	0	0	1	0	0	0	0	1	0	1	0	0	2	0
2	50	4	1	0	0	1	1	12	0	0	0	0	0	0	18	1	1	1	3	2	1	0	1	1	0	0	0	0	0	0	0	0	0	1	0	0	1	0
1	58	4	0	0	0	3	1	24	0	0	0	0	0	1	29	4	1	2	3	2	0	0	4	1	0	0	0	0	0	0	1	0	0	1	0	0	2	0
1	49	3	0	1	1	0	0	15	2	1	0	0	2	1	21	4	1	2	4	2	3	1	2	1	0	1	1	0	0	0	0	0	0	1	0	0	1	0
1	44	4	1	1	1	0	0	19	2	1	0	0	2	1	31	3	1	2	4	2	3	1	4	1	0	1	1	0	0	0	1	1	1	1	0	0	2	0
2	54	4	0	0	0	0	0	17	0	0	0	0	0	0	23	0	0	0	1	1	2	1	2	1	0	0	1	0	0	0	0	1	1	1	0	0	2	0
1	63	4	0	0	0	4	1	11	8	1	1	1	9	1	26	13	1	3	4	2	3	1	4	1	0	0	1	0	0	0	1	0	0	1	0	0	1	0
1	49	2	0	2	1	0	0	2	0	0	0	0	0	0	25	2	1	1	4	2	3	1	2	1	0	0	0	0	0	0	0	0	1	0	0	0	2	0
1	45	4	1	0	0	1	1	29	6	1	0	0	6	1	38	7	1	3	4	2	3	1	3	1	0	0	1	0	0	0	1	0	0	1	0	0	2	0
1	52	3	1	5	1	7	1	13	0	0	0	0	0	0	31	12	1	3	4	2	3	1	4	1	0	1	1	0	1	0	0	0	1	0	0	0	2	0
1	57	3	0	0	0	0	0	27	2	1	0	0	2	1	31	11	1	3	4	2	3	1	4	1	0	0	1	0	0	0	0	1	0	1	0	0	2	0
1	55	4	0	0	0	1	1	23	4	1	1	1	5	1	43	6	1	2	4	2	0	0	1	1	0	0	0	0	0	0	1	0	0	0	0	0	2	0
1	49	3	1	5	1	2	1	20	16	1	0	0	16	1	35	23	1	3	4	2	2	1	2	1	0	0	1	0	0	0	0	0	1	1	0	0	2	0
1	61	3	0	1	1	6	1	8	7	1	0	0	7	1	18	14	1	3	4	2	0	0	4	1	0	1	1	0	0	0	1	1	1	1	1	0	2	0
1	64	4	0	2	1	3	1	23	5	1	0	0	5	1	50	8	1	3	4	2	0	0	2	1	0	0	0	0	0	0	1	0	1	0	0	0	2	0
1	57	3	0	0	0	0	0	15	1	1	0	0	1	1	17	1	0	0	1	1	0	0	1	1	0	0	1	0	0	0	0	1	0	1	1	0	2	0
1	61	3	1	1	1	1	1	12	0	0	0	0	0	0	35	2	1	1	4	2	3	1	4	1	0	0	0	0	0	0	0	0	0	1	0	0	1	1
1	55	4	1	0	0	1	1	30	12	1	1	1	13	1	48	16	1	3	2	1	0	0	4	1	0	0	0	0	0	0	0	0	0	1	0	0	1	0
2	60	4	1	0	0	2	1	27	0	0	0	0	0	0	43	2	1	1	4	2	0	0	3	1	0	0	0	0	0	0	0	0	0	0	1	0	1	0
1	41	4	1	0	0	0	0	16	0	0	0	0	0	0	16	0	0	0	3	2	2	1	1	1	0	0	0	0	0	0	0	0	0	1	0	0	1	0
1	51	4	1	0	0	3	1	8	2	1	0	0	2	1	5	5	1	2	4	2	2	1	1	1	0	0	1	0	0	0	0	0	1	1	0	0	2	0
1	52	4	1	0	0	3	1	1	1	1	0	0	1	1	4	4	1	2	3	2	0	0	2	1	0	0	1	0	0	0	1	0	0	1	0	0	2	0
1	51	4	0	0	0	1	1	19	2	1	0	0	2	1	60	3	1	2	2	1	2	1	1	1	0	1	1	0	0	0	1	0	1	1	0	0	1	0
2	54	3	0	0	0	0	0	22	0	0	0	0	0	0	46	0	0	0	4	2	0	0	1	1	0	0	0	0	0	1	0	0	0	1	1	0	1	0
1	61	3	0	0	0	1	1	14	0	0	0	0	0	0	18	1	1	1	4	2	0	0	1	2	0	0	0	0	0	0	0	0	0	0	0	0	2	0
1	58	4	1	1	1	2	1	7	1	1	0	0	1	0	19	3	1	2	4	2	2	1	3	2	0	0	0	0	0	0	0	0	0	0	0	0	1	0
1	42	3	0	0	0	1	1	13	0	0	0	0	0	0	21	1	1	1	1	1	2	1	3	1	0	0	0	0	0	0	0	0	0	1	0	0	1	0
1	58	4	0	0	0	0	0	23	0	0	0	0	0	0	42	0	0	0	4	2	1	0	1	1	0	0	0	0	0	0	0	0	0	1	0	0	1	0
1	57	3	1	2	1	1	1	16	2	1	0	0	2	0	34	3	1	2	4	2	0	0	1	1	0	0	1	0	0	0	0	0	0	1	0	0	1	0
1	59	3	0	2	1	3	1	19	0	0	0	0	0	0	70	5	1	2	4	2	0	0	1	1	0	0	0	0	0	0	1	0	0	1	0	0	1	0
1	68	3	1	5	1	2	1	18	0	0	0	0	0	0	33	7	1	3	4	2	2	1	1	1	0	0	0	0	0	0	0	0	0	1	0	0	1	0
